# Supplementary material for: Survival Benefit after Shifting from Upfront Surgery to Neoadjuvant Treatment in Borderline Resectable Pancreatic Cancer
Source: Biomedicines. 2023 Aug 18;11(8):2302. doi: 10.3390/biomedicines11082302 (PMC10452854; doi:10.3390/biomedicines11082302)
Supplement: Supplementary file 1 [file biomedicines-11-02302-s001.zip]

Archive with 1 entries (1 files):
- biomedicines-2532009-supplementary.pdf
